# Supplementary material for: The Fractality of Polar and Reed–Muller Codes
Source: Entropy (Basel). 2018 Jan 17;20(1):70. doi: 10.3390/e20010070 (PMC7512269; doi:10.3390/e20010070)
Supplement: Supplementary file 1 [file entropy-20-00070-s001.zip]

Archive with 1 entries (1 files):
- entropy-238396-supplementary.m
